# Supplementary material for: Unearthing Optimal Symbiotic Rhizobia Partners from the Main Production Area of Phaseolus vulgaris in Yunnan
Source: Int J Mol Sci. 2024 Aug 4;25(15):8511. doi: 10.3390/ijms25158511 (PMC11313401; doi:10.3390/ijms25158511)
Supplement: Supplementary file 1 [file ijms-25-08511-s001.zip]

Archive with 1 entries (1 files):
- ijms-3049781-supplementary.pdf
